# Supplementary material for: A Culturally Congruent Psychosocial Intervention for Latino Caregivers of Children with Cancer: Intervention Development
Source: Children (Basel). 2026 Mar 5;13(3):369. doi: 10.3390/children13030369 (PMC13025392; doi:10.3390/children13030369)
Supplement: Supplementary file 1 [file children-13-00369-s001.zip]

Archive with 3 entries (3 files):
- children-4165267-supplementary.pdf
- File S1 COREQ_Checklist.pdf
- File S2.pdf
